# Supplementary material for: Soil organic matter rather than ectomycorrhizal diversity is related to urban tree health
Source: PLoS One. 2019 Nov 22;14(11):e0225714. doi: 10.1371/journal.pone.0225714 (PMC6874331; doi:10.1371/journal.pone.0225714)
Supplement: S1 Table — (XLSX) [file pone.0225714.s001.xlsx]

## Sheet: Table S1
Sample_Id	City	Perimeter	mSR705	mND705	NDWI	MDWI	WI	WI2	PRI	PSRI	SIPI	Fv.Fm	PI	LWC	LWA	SLA	pH	OlsenP	Ntotal	moisture.content	organic matter	EcM_richness	ExpH	Faith.PD	Faith.PD.stand.abundance.weight
1	Leuven	110.5	4.86987	0.659277	0.0255153	0.221649	0.981118	2.72114	0.0480135	0.00715712	1.01105	0.814467	5.4132	56.4593	9.59184	13.5188	7.604	69.3713	13.0004	0.172474	0.0905263	12	1.55131	5.47539	-0.513787
2	Leuven	98.5	4.06769	0.605343	0.0250614	0.226062	0.980947	2.79469	0.0403139	0.00562209	1.0133	0.830667	6.081	57.1429	10.4452	12.7651	7.34	66.6954	7.51336	0.166963	0.0831557	11	2.14256	5.3251	-0.109562
3	Leuven	107.2	4.89134	0.660519	0.0250517	0.223264	0.981746	2.76538	0.0459573	0.00851795	1.01403	0.8344	6.27407	56.7686	10.0881	13.0166	7.328	59.4622	15.793	0.158433	0.0789474	14	5.62	5.06648	-2.78978
4	Leuven	103.4	4.25337	0.619292	0.025182	0.220941	0.981927	2.74387	0.047219	0.00740075	1.01298	0.8218	4.93147	57.9618	9.69388	14.2233	7.001	46.585	7.69675	0.137602	0.0742496	12	2.88655	4.88265	-1.85306
5	Leuven	99.4	4.50528	0.636713	0.0257477	0.221376	0.982008	2.76995	0.0466852	0.00730347	1.01258	0.837333	5.91807	56.8182	9.54423	13.7862	6.641	49.9452	9.04321	0.189507	0.0647292	18	2.43336	7.10939	-0.699326
6	Leuven	95.8	3.66391	0.571175	0.0300887	0.231752	0.980535	2.89809	0.0269156	0.00585436	1.01496	0.813133	3.9878	56	10.8605	11.7189	6.99	62.9975	15.0681	0.213752	0.10076	22	3.15823	7.83708	-1.23399
7	Leuven	60.6	3.05608	0.506913	0.0295444	0.227016	0.982054	2.80245	0.0234253	0.0023822	1.0161	0.824867	3.2424	56.391	10.0708	12.8401	6.887	52.0927	7.36049	0.125	0.0631229	8	2.60164	3.75109	-1.28302
8	Leuven	56.5	1.95574	0.32335	0.031633	0.236458	0.979827	3.04813	-0.0445381	0.0395049	1.08499	0.7592	1.20287	54.3046	10.9222	10.8806	6.677	41.5046	4.41894	0.103801	0.0473083	19	7.59823	6.62881	-2.27273
9	Leuven	45.7	3.29069	0.533875	0.0289393	0.235414	0.98239	2.93081	0.0207418	0.00303608	1.01684	0.826867	4.08133	54.2169	10.4179	11.3671	6.779	42.4564	3.79569	0.112057	0.0399361	9	4.48725	3.14049	-3.6037
10	Leuven	49.8	3.12219	0.514822	0.0287141	0.236678	0.978431	2.98742	0.0123418	0.00415782	1.02045	0.8162	3.62233	53.2663	10.6247	10.7277	7.354	19.371	4.76483	0.169377	0.0701468	10	1.88696	4.85452	-0.403041
11	Leuven	68.9	2.39175	0.410334	0.0282741	0.229063	0.978673	2.92103	-0.0109545	0.00467817	1.03174	0.8154	2.79553	54.3478	10.5303	11.3053	7.664	39.3632	6.80318	0.0649123	0.0384615	11	2.61694	4.83058	-1.24324
12	Leuven	97.6	5.76738	0.704465	0.0243333	0.206906	0.982838	2.52324	0.0606294	0.00983844	1.01253	0.839267	8.8734	58.7719	9.52266	14.9699	7.744	61.9369	15.7603	0.141667	0.0660194	12	2.03253	6.20235	1.12876
13	Leuven	128.3	6.04496	0.716109	0.0238424	0.208248	0.983126	2.52436	0.0646368	0.0115053	1.01315	0.839533	9.87647	60.8696	8.97566	17.3308	7.106	46.9219	16.7956	0.118138	0.0744249	7	1.84542	3.44912	-1.06189
14	Leuven	115.7	5.28921	0.681995	0.0201078	0.194222	0.98493	2.37439	0.0627387	0.0111035	1.01383	0.8354	7.56407	61.0738	8.35727	18.7737	7.276	62.0601	18.6901	0.195695	0.107056	10	1.29105	4.34	-1.59826
15	Leuven	88.3	4.26201	0.619917	0.0196683	0.215578	0.984039	2.54631	0.0542385	0.00939078	1.01447	0.818533	4.7918	62.963	8.76388	19.3978	8.234	65.4594	25.8521	0.0947047	0.0911136	8	4.26841	4.09403	-0.45622
16	Leuven	62.1	4.87112	0.659349	0.0222799	0.244589	0.984695	2.91054	0.0316157	0.00976774	1.01652	0.8196	5.69513	61.8182	11.1188	14.5614	8.057	80.5414	37.6924	0.105431	0.110714	8	1.79325	3.69846	-1.4099
17	Leuven	97.7	4.86893	0.659222	0.0242967	0.238628	0.98583	2.87085	0.0467324	0.00738401	1.0123	0.836533	6.13613	59.887	10.779	13.8506	8.004	44.1173	8.51294	0.0689103	0.0619621	10	4.5621	4.1323	-2.08074
18	Leuven	49.7	2.51044	0.43027	0.0303907	0.26513	0.974081	3.27484	-0.0276473	0.0310658	1.05473	0.782467	2.16273	58	10.6375	12.9819	8.017	36.9997	7.62768	0.0367647	0.0343511	4	1.9029	2.50018	0.0309332
19	Leuven	59.5	3.07933	0.509723	0.0272494	0.251089	0.977471	3.078	-0.0180448	0.0280405	1.04297	0.8078	3.37047	50.5495	8.45263	12.0935	8.055	34.9672	6.33957	0.045221	0.0452099	5	1.20967	2.8889	-0.261363
20	Leuven	59.7	2.00976	0.335495	0.018663	0.214696	0.982951	2.60795	-0.0845474	0.131858	1.19688	0.746733	2.0582	49.5935	6.78256	14.5059	8.297	34.5038	8.97055	0.0417091	0.0414013	5	1.84949	3.31966	0.888793
21	Leuven	40.2	1.32409	0.139448	-0.0283383	0.066	1.01936	1.40052	-0.166409	0.390167	1.75231	0.0504667	4.5832	38.5965	2.7495	22.8613	8.378	41.0449	15.627	0.045977	0.0337349	5	1.72863	3.44584	1.22572
22	Leuven	46.7	3.88125	0.590269	0.0298761	0.268178	0.977329	3.28561	0.0229252	0.00335549	1.01115	0.8152	4.35547	60.9053	12.0469	12.9319	8.197	33.1462	9.61062	0.0393145	0.0419727	5	2.14446	2.70174	-0.761101
23	Leuven	66.9	3.54539	0.559994	0.025565	0.238506	0.977963	2.92285	0.00227484	0.0110869	1.02038	0.8078	3.62673	48.7654	7.65553	12.4329	7.949	42.4488	10.1044	0.0450539	0.0451282	11	2.78923	6.08634	1.63554
24	Leuven	62.8	3.47147	0.55272	0.0255888	0.245435	0.977961	2.95835	0.0153374	0.00901265	1.01958	0.823067	5.29247	57.2973	9.32123	14.3948	8.292	30.896	12.1997	0.0403846	0.0380762	6	2.43347	2.93216	-1.31985
25	Leuven	50.4	2.27816	0.389902	0.0277787	0.253108	0.977099	3.0529	-0.0368716	0.0378661	1.06649	0.787733	2.40353	53.9773	8.51522	13.7734	8.342	28.8216	8.88928	0.037843	0.0363815	2	1.01646	1.51133	0.623387
26	Leuven	63.5	4.52993	0.638332	0.0267548	0.250698	0.97869	3.08175	0.0253368	0.00564653	1.01162	0.833733	7.41067	53.9773	10.6141	11.0498	7.738	47.6067	6.23247	0.0627262	0.03861	6	3.32466	3.27034	-0.455789
27	Leuven	57.8	3.37448	0.542803	0.0291318	0.256182	0.977907	3.10423	0.0258594	0.00388153	1.01404	0.826133	4.592	56.1728	10.3876	12.3387	8.187	32.2222	5.08872	0.0508788	0.0438596	6	3.21723	2.94566	-1.28535
28	Leuven	86.5	3.12115	0.514699	0.0298829	0.263517	0.974627	3.25351	0.0202992	0.00248384	1.01409	0.8296	3.82953	59.6838	12.2816	12.0537	8.19	53.9113	6.4539	0.052755	0.0470297	8	1.58836	3.2586	-2.47038
29	Leuven	95.1	2.74978	0.466636	0.0259915	0.251072	0.978004	3.0779	0.00790052	0.0104117	1.02824	0.834067	4.11333	58.3851	11.3346	12.3779	6.991	45.1237	13.7337	0.0723888	0.0490524	8	2.81829	4.51561	0.560193
30	Leuven	59.6	3.58008	0.563326	0.0282978	0.260324	0.976653	3.19151	0.0263004	0.00453204	1.01379	0.836267	4.66533	58.3333	12.0361	11.6317	7.556	59.0526	5.60299	0.0479233	0.0447427	5	1.50319	3.77869	2.11443
31	Leuven	63.5	2.56123	0.438396	0.0240731	0.236031	0.978281	2.85277	-0.0313349	0.0526414	1.07923	0.824667	3.93133	53.9326	8.74151	13.3928	7.634	40.5861	4.85341	0.0504202	0.0409292	4	1.51866	1.86812	-1.76459
32	Leuven	48.7	2.95099	0.493797	0.0288281	0.260888	0.974842	3.18272	0.0263277	0.00263605	1.01684	0.839867	4.08173	60.1064	11.8084	12.7593	7.271	49.0717	9.8619	0.0558097	0.0455426	11	3.51749	5.87742	1.1566
33	Leuven	65.8	3.46731	0.552303	0.0268517	0.25502	0.975726	3.07642	0.0168104	0.0093381	1.02027	0.831267	5.13593	58.7983	11.2575	12.6767	7.372	43.1182	5.53524	0.0558712	0.0411234	5	2.22548	2.51109	-1.27014
34	Leuven	132.9	3.70173	0.574625	0.0270385	0.247898	0.976331	3.00341	0.0381344	0.0079227	1.0172	0.832133	5.35047	56.7708	10.6269	12.3578	6.76	48.8593	6.5945	0.0559524	0.0529634	8	1.77923	4.59876	0.760658
35	Leuven	133.7	3.58925	0.564199	0.0247063	0.227502	0.980036	2.79101	0.0448243	0.00669548	1.01572	0.842267	5.3476	58.9286	10.1717	14.1056	8.066	58.5182	8.14663	0.0806916	0.0721003	12	6.18152	6.21214	1.15086
36	Leuven	100.8	4.20864	0.616022	0.0229873	0.227026	0.982219	2.724	0.0344675	0.00967308	1.01798	0.8266	5.41847	59.6491	10.0759	14.6712	7.761	62.4231	9.14418	0.0756579	0.0877817	10	2.4072	4.78758	-0.55854
37	Leuven	111.4	5.34205	0.684645	0.0179052	0.206722	0.985597	2.49068	0.0627497	0.0121079	1.01464	0.833733	6.0032	60.1036	8.818	17.0843	7.676	51.6014	11.0011	0.0715198	0.0866575	9	2.08363	3.92572	-1.74845
38	Leuven	127.2	5.13166	0.673824	0.0174147	0.198632	0.986798	2.38915	0.0634235	0.0105622	1.01342	0.828667	7.08687	62.0482	8.32785	19.632	7.575	32.4564	9.92888	0.0706456	0.0733945	10	3.68287	5.34867	0.74485
39	Leuven	107.5	4.00267	0.600213	0.0218599	0.225478	0.980243	2.74399	0.0413482	0.00891141	1.01584	0.820067	4.13653	60.1093	10.221	14.7427	8.09	46.7795	43.165	0.0635209	0.0600775	10	4.61182	4.25163	-1.80353
40	Leuven	145.4	5.62151	0.697954	0.0216709	0.233891	0.980604	2.80829	0.0449102	0.00814583	1.01117	0.821533	6.01933	61.8834	10.8104	15.0183	7.439	50.3761	27.0663	0.0981013	0.112281	12	1.51948	5.56904	-0.302196
41	Leuven	130	2.94081	0.492491	0.0220162	0.215291	0.981015	2.60802	0.0327269	0.00666443	1.02222	0.807733	2.99527	61.5942	9.4041	17.054	7.992	71.627	10.31	0.0754017	0.0775401	19	6.67882	8.39703	1.51295
42	Leuven	274.9	4.10238	0.608026	0.0231348	0.222298	0.979279	2.71556	0.0523273	0.00714507	1.01333	0.838933	5.64273	59.2784	10.1292	14.3713	7.947	66.817	10.0151	0.0722635	0.0733104	2	1.15796	1.44845	0.440953
43	Leuven	82.9	5.86245	0.708559	0.0260206	0.237436	0.978548	2.92409	0.0458505	0.00624792	1.00954	0.836467	7.17453	55.3746	11.1014	11.1777	7.721	44.537	7.44288	0.0479452	0.0460432	8	3.50767	3.61622	-1.60817
44	Leuven	65.1	3.66693	0.571453	0.0304225	0.254276	0.975166	3.18751	0.0207724	0.00537703	1.014	0.820733	3.68253	55.9603	12.0454	10.5491	8.386	38.8775	6.67437	0.041206	0.0345912	6	3.31323	3.23003	-0.558784
45	Leuven	36.2	4.94527	0.663598	0.0252299	0.233723	0.979429	2.84237	0.0423701	0.00466576	1.00938	0.8346	6.5134	57.346	10.6691	12.6013	7.896	38.5656	7.86875	0.0598007	0.0530035	8	5.19058	3.77351	-1.22896
46	Porto	79.1	5.53871	0.694129	0.018259	0.223552	0.983799	2.72751	0.0398174	0.00635068	1.00811	0.812733	5.23107	55.8054	10.1801	12.4039	7.208	14.6691	36.3799	0.0551655	0.0562633	12	3.48196	5.02979	-1.52062
47	Porto	69.2	4.23312	0.617819	0.0093258	0.211531	0.988333	2.55937	0.0275604	0.00798642	1.01221	0.711933	1.62093	54.2721	9.80649	12.1027	6.922	9.66408	29.588	0.104461	0.054678	14	2.18539	6.01893	-0.673643
48	Porto	73.5	4.81957	0.656332	0.0102476	0.180831	0.98866	2.23318	0.0528858	0.0103447	1.01214	0.803867	3.4284	55.6427	7.89712	15.8845	8.28	8.57094	10.7056	0.0450607	0.0508167	12	2.99799	5.6108	-0.207844
49	Porto	68	3.62992	0.568027	0.017041	0.198219	0.988067	2.41978	0.0421684	0.0110725	1.01778	0.814933	3.61827	59.0293	8.98732	16.0312	7.567	28.2139	45.0332	0.0884615	0.0590717	15	1.4812	6.51076	-0.22844
50	Porto	38.1	5.16067	0.67536	0.0184402	0.195218	0.988548	2.39329	0.0453119	0.00950056	1.01126	0.8068	4.994	57.1987	9.07874	14.7199	8.001	11.2251	140.414	0.0660377	0.0606061	17	1.9035	7.58449	0.896861
51	Porto	16.3	2.6605	0.453627	0.0123258	0.200729	0.98685	2.43218	0.00852857	0.0066398	1.01905	0.8212	4.08973	56.3482	9.2516	13.9528	7.842	8.2401	13.2739	0.101322	0.057598	17	3.69781	7.57691	0.880449
52	Porto	150.5	5.18248	0.676505	0.00761123	0.200446	0.988081	2.43707	0.0332546	0.00611167	1.00713	0.782733	2.9178	55.3011	8.72621	14.1779	6.493	74.0126	15.741	0.0351406	0.0520291	21	4.13221	7.65364	-1.12452
53	Porto	138.7	3.96442	0.597133	0.0181865	0.24473	0.982121	3.01513	0.0138769	0.00556431	1.01101	0.780867	2.57893	52.0757	11.2065	9.6964	6.745	65.1306	19.7859	0.0387597	0.062212	15	4.30392	5.14878	-3.22533
54	Porto	155.8	3.63516	0.568516	0.010276	0.22794	0.986012	2.71568	0.0268288	0.0067232	1.01325	0.803133	3.05353	59.4974	10.3879	14.1413	6.596	14.9506	3.67338	0.0391174	0.039666	16	3.11267	6.26651	-1.37228
55	Porto	196.5	3.29577	0.534425	-0.0300264	0.167152	1.00415	1.95393	-0.00385529	0.0207128	1.03484	0.800733	3.2578	54.7945	8.38073	14.4632	7.661	15.8415	5.37748	0.0444894	0.0497354	27	5.5035	9.19648	-0.706751
56	Porto	165.4	2.69567	0.458826	-0.0367535	0.142235	1.01006	1.69348	-0.00855691	0.0216203	1.04331	0.7672	1.83793	52.027	6.16511	17.591	5.714	65.4246	20.1563	0.0688889	0.0787589	12	4.96683	4.40888	-2.92353
57	Porto	254.6	4.15463	0.611999	0.00733477	0.235375	0.988506	2.81831	0.0226422	0.00836897	1.01282	0.769467	2.7912	53.0129	10.1706	11.0931	6.702	51.7969	77.5161	0.0374753	0.0543033	19	2.83961	6.624	-2.28303
58	Porto	236.3	3.31374	0.536365	2.4622e-05	0.218593	0.987472	2.60441	0.0178143	0.0030059	1.01248	0.7882	2.49553	49.4462	8.85839	11.0414	5.095	132.519	154.557	0.0583058	0.0759346	21	3.01196	8.36733	0.392464
59	Porto	256	3.6006	0.565274	-0.0126283	0.152409	0.997181	1.87112	0.0540995	0.0202935	1.02872	0.809067	3.24293	64.1229	5.98305	29.8726	7.672	49.9601	165.664	0.0629921	0.0472689	8	1.19878	4.41919	0.327725
60	Porto	302.1	3.82304	0.585324	-0.00485105	0.15762	0.994545	1.9143	0.0614679	0.0175314	1.02206	0.8114	2.88587	61.1618	6.41617	24.544	6.49	23.5904	100.049	0.0451423	0.0483042	12	1.71146	5.6387	-0.144789
61	Porto	271	3.61287	0.566431	-0.00202507	0.17389	0.993542	2.03927	0.059626	0.0152988	1.02072	0.815067	3.14693	63.1175	7.0931	24.1265	6.67	23.3725	15.881	0.121704	0.0554273	16	3.16509	6.69376	-0.441627
62	Porto	96.4	4.00627	0.600501	0.0115864	0.174089	0.988064	2.15983	0.057537	0.0129194	1.016	0.808067	2.5282	59.2013	7.12613	20.3625	6.265	21.3402	9.96894	0.0620945	0.048419	18	3.59742	6.00923	-3.06356
63	Porto	202.4	3.56065	0.561466	-0.00146231	0.16018	0.993969	1.98309	0.0547588	0.0138805	1.01926	0.810667	2.88513	60.4329	6.57355	23.2348	6.614	54.8406	45.4683	0.0635965	0.0339578	21	6.38369	8.68852	1.07515
64	Porto	126	3.93906	0.595065	0.00896929	0.220498	0.987315	2.62902	0.0241827	0.00652411	1.01356	0.791333	2.96673	52.3232	9.71223	11.2998	7.545	25.2516	4.68004	0.0622055	0.0271357	16	3.15321	6.95473	0.126837
65	Porto	133.7	3.48536	0.554105	0.00300661	0.194543	0.99032	2.31783	0.0344369	0.00729225	1.01392	0.778467	1.9668	57.6364	8.03828	16.9255	6.301	20.6149	27.3785	0.0827586	0.0667293	22	3.1151	8.45041	0.0654748
66	Porto	67.4	2.68512	0.457277	0.0178723	0.207038	0.98454	2.55717	0.0055811	0.00269487	1.01618	0.775333	1.85073	54.5669	9.02364	13.3099	6.698	17.1156	10.7236	0.0679443	0.0570093	21	4.34188	7.91075	-0.578017
67	Porto	67	2.0803	0.350714	0.0215422	0.224369	0.982117	2.74142	-0.0151808	-0.000439688	1.02682	0.7986	1.38073	56.6024	9.97364	13.0772	5.978	23.2434	4.59992	0.116633	0.0677382	18	1.93376	6.98943	-0.957117
68	Porto	69.5	2.65613	0.452974	0.0113965	0.201938	0.987611	2.44015	0.0142258	0.00358671	1.01653	0.793133	2.08173	57.8313	8.95852	15.3086	5.764	24.9671	16.0778	0.113611	0.0736041	14	2.13251	5.81694	-1.12243
69	Porto	105.1	2.87369	0.483697	0.0175272	0.218458	0.984734	2.65546	0.010626	0.00250736	1.01519	0.792467	2.24647	54.7799	9.54187	12.6957	6.743	42.9459	12.6551	0.0647558	0.0669694	27	6.73919	9.72914	0.420308
70	Porto	103.7	3.02345	0.502914	0.0153012	0.22407	0.98526	2.75617	-0.00134163	0.00828282	1.01993	0.8008	2.6336	54.289	10.1458	11.7059	6.253	39.2629	8.05049	0.0814524	0.0737179	13	5.1394	6.23015	0.475051
71	Porto	76.9	3.06831	0.508395	0.0144689	0.218976	0.983685	2.65225	0.0166995	0.00336575	1.01587	0.797467	2.56253	55.9119	9.77625	12.9721	6.262	17.9948	7.54017	0.0791027	0.0641026	27	3.58977	8.56384	-2.04534
72	Porto	75.1	3.80113	0.583431	0.00733726	0.196006	0.988105	2.41597	0.0314034	0.00925819	1.01441	0.807333	3.42873	53.8885	8.55968	13.653	6.888	22.4959	9.02135	0.0577812	0.0490597	7	2.52505	3.31411	-1.3953
73	Porto	52.9	3.70633	0.575041	0.00433455	0.184412	0.991842	2.30134	0.0193139	0.00668283	1.01165	0.797467	3.2392	53.0739	8.11736	13.9332	7.664	72.7106	88.7498	0.066605	0.0455897	20	3.76053	7.991	0.108997
74	Porto	81.7	4.54329	0.639203	0.00660127	0.227626	0.986964	2.76543	0.0302764	0.00891364	1.01328	0.805067	4.627	55.9887	10.9739	11.5924	5.634	16.845	17.5013	0.0674286	0.0723039	7	1.11602	4.1128	0.577013
75	Porto	132.5	4.19177	0.614775	0.0116416	0.190948	0.986889	2.31031	0.0545222	0.012865	1.0163	0.806067	3.29373	63.6727	8.6031	20.3734	6.454	15.1711	11.7306	0.0833333	0.0811339	13	2.94584	5.97152	-0.103694
76	Porto	92.9	3.61719	0.566836	0.011827	0.167899	0.987178	2.11154	0.0638007	0.013039	1.01704	0.754733	1.8058	67.0254	7.31745	27.7779	5.795	49.2055	11.3298	0.0921909	0.0549582	11	2.68614	5.22488	-0.339326
77	Porto	70	3.88078	0.590229	0.0113348	0.160176	0.98886	2.03073	0.0703111	0.0141447	1.01723	0.815333	3.1798	66.8683	6.85562	29.4394	5.891	8.44795	8.52039	0.0680128	0.0467503	19	4.75401	7.03181	-1.40993
78	Porto	68.3	4.36736	0.627378	0.0074241	0.165537	0.990081	2.0762	0.0649863	0.014737	1.01674	0.818467	3.69733	65.4412	6.98632	27.1047	5.911	7.5487	8.43806	0.0610329	0.045	21	3.25304	7.76582	-0.886065
79	Porto	102.6	4.04308	0.603417	0.0147837	0.169592	0.98674	2.12624	0.0645331	0.011268	1.01327	0.801933	3.30753	63.9355	7.32564	24.2	6.038	24.902	17.7952	0.0721196	0.0691943	13	2.65558	6.13292	0.257479
80	Porto	90.8	4.79433	0.654835	0.007841	0.186665	0.987911	2.28912	0.0587689	0.0113574	1.01333	0.816333	4.10267	62.1135	8.33698	19.665	5.965	12.9269	6.77908	0.0890347	0.0617284	12	2.74611	5.09243	-1.37907
81	Porto	91.8	4.50653	0.636795	0.00830913	0.185621	0.9888	2.28863	0.046341	0.0115673	1.01503	0.8014	3.16853	58.4793	8.47809	16.6126	5.688	16.7123	6.54639	0.0754936	0.0603015	10	2.41973	3.47256	-3.61331
82	Porto	193.9	3.28397	0.533143	0.0170828	0.238944	0.98217	2.94552	0.0164245	0.0063451	1.01849	0.797333	2.9164	53.0659	10.5476	10.7195	8.127	5.93002	4.91758	0.037037	0.037422	15	3.70643	6.35793	-0.564732
83	Porto	51.2	3.39178	0.544604	0.00536139	0.236798	0.988139	2.77475	-0.00190853	0.00737105	1.0172	0.796667	4.3558	54.8244	10.5731	11.478	6.497	6.83538	7.25819	0.0828829	0.0559921	21	3.6205	8.0315	-0.321351
84	Porto	138.1	3.18128	0.521677	0.0146908	0.232132	0.985426	2.85377	-0.0259074	0.00266109	1.01026	0.7992	3.35847	54.5186	10.5536	11.3582	8.09	10.4546	44.1757	0.0614583	0.045505	14	4.6132	6.59715	0.611035
85	Porto	163.1	4.53581	0.638716	0.0163486	0.24177	0.981514	2.96526	0.0253738	0.00958173	1.0146	0.8078	4.15613	52.0514	10.9906	9.87727	8.037	10.7158	30.3747	0.0438144	0.0368374	20	3.83442	7.26442	-1.44183
86	Porto	205.5	3.90303	0.592089	0.0106365	0.229849	0.984427	2.75016	0.0221313	0.00672824	1.01305	0.7982	3.41453	51.6429	10.0817	10.5929	6.677	21.4873	10.1452	0.230501	0.0635401	15	2.38161	5.92315	-1.52142
87	Porto	89.7	4.19791	0.61523	0.01372	0.24019	0.982483	2.95358	0.0273862	0.00907814	1.01475	0.809467	4.514	53.5294	10.8849	10.5826	6.244	35.2445	8.06926	0.205451	0.0672823	10	1.46572	4.54141	-1.1304
88	Porto	178.2	3.82049	0.585105	0.0157012	0.234138	0.982609	2.88721	0.0237341	0.00827055	1.01414	0.796067	3.67533	52.9177	10.4681	10.7369	6.09	8.22549	5.78929	0.196998	0.0654206	8	2.73853	4.29451	0.0271341
89	Porto	110.6	3.30421	0.535339	0.00572431	0.23546	0.988212	2.84249	-0.00388732	0.00494988	1.01169	0.779267	2.78447	53.4118	10.2293	11.2077	7.997	14.8973	155.505	0.0553279	0.0390456	24	5.12506	7.88101	-2.10612
90	Porto	243.6	4.56495	0.640608	-0.00118057	0.222877	0.990514	2.59145	0.0351743	0.00829933	1.01256	0.801733	4.27827	56.9693	9.56281	13.8445	5.974	63.0985	63.5368	0.0667939	0.108384	10	3.08637	3.96197	-2.47641
91	Porto	204.1	4.25664	0.619529	0.00415593	0.246331	0.989388	2.96037	0.0142971	0.00952196	1.01488	0.807467	4.62	51.5019	11.0402	9.6188	7.231	48.2528	11.6938	0.0402098	0.0510018	9	2.2748	4.89194	0.53441
92	Porto	133.4	3.37653	0.543017	0.00800551	0.241257	0.98709	2.90088	-0.00287714	0.00601242	1.01381	0.787733	2.75293	51.3397	10.8002	9.76893	7.645	56.5872	161.853	0.0605578	0.0525869	11	3.46086	4.93636	-1.00075
93	Porto	156	3.12786	0.515488	0.00933223	0.228407	0.985905	2.7317	0.00212128	0.00395345	1.01345	0.726267	1.47613	53.7014	9.87897	11.741	7.694	34.568	19.2153	0.0527831	0.0638298	9	3.04989	3.89209	-1.82791
94	Porto	184.4	3.73675	0.57777	0.00773911	0.23602	0.987736	2.83602	0.00986639	0.00750726	1.01387	0.760467	2.67187	51.1962	10.356	10.1296	6.633	65.8494	127.962	0.0351053	0.0540541	9	2.52736	3.49316	-2.77044
95	Porto	275.4	5.25589	0.680301	0.0020556	0.215234	0.991563	2.59702	0.0277006	0.00503783	1.00716	0.787267	4.06847	54.1606	9.43755	12.5194	6.473	15.2564	10.6669	0.0642303	0.0781065	14	1.61332	6.25065	-0.158827
96	Porto	208.4	3.7797	0.581564	0.0118855	0.243299	0.98555	2.92166	0.0207926	0.00360455	1.00779	0.809267	4.31333	56.5856	10.6105	12.2839	6.227	6.76197	19.6334	0.0690909	0.0439453	22	2.37986	7.2572	-2.4626
97	Porto	360.5	3.12105	0.514687	0.00737757	0.240179	0.986515	2.8653	0.000994485	0.00176129	1.00993	0.804067	2.57253	56.0647	10.6362	11.9975	5.609	9.63865	6.05805	0.0557851	0.0623632	12	4.18435	4.40763	-2.92637
98	Porto	164.6	3.97728	0.598174	0.0127219	0.24481	0.986849	2.94983	0.0225673	0.00662752	1.01037	0.807733	4.03667	56.8945	10.583	12.4717	5.975	12.2117	7.07194	0.0616438	0.0748175	20	4.25781	7.08069	-1.83398
99	Porto	156.8	3.14125	0.517054	0.0070175	0.247656	0.989245	2.92733	0.00167046	0.00444145	1.01094	0.789067	2.37907	58.0267	11.0512	12.5096	5.69	8.81406	4.22858	0.0618081	0.0589971	13	3.63111	6.25439	0.529286
100	Porto	139	3.33869	0.539031	0.012129	0.236275	0.987775	2.80025	0.017547	0.0071501	1.01428	0.814667	4.0644	58.7138	10.9025	13.044	5.946	9.83841	4.91493	0.0747253	0.0629454	14	4.07418	3.74576	-5.72414
101	Porto	138.5	3.78871	0.582351	0.0139948	0.253927	0.986922	3.09902	0.0251681	0.00583563	1.01032	0.8056	3.85713	55.6506	11.3664	11.0397	5.985	7.54734	7.30611	0.0763547	0.0666667	9	2.99917	3.60705	-2.50135
102	Porto	184.1	3.7144	0.575768	0.0159775	0.220084	0.988559	2.63891	0.030194	0.00515058	1.01078	0.805267	3.22007	56.213	9.71042	13.2207	6.154	10.3577	49.4329	0.044335	0.0298969	13	1.60317	5.57243	-0.996743
103	Porto	87.5	3.03353	0.504156	0.00478406	0.203716	0.994977	2.47776	0.00231398	0.00648616	1.0145	0.823133	3.16947	53.1353	8.71565	13.0088	5.28	13.7562	12.7831	0.0532387	0.049672	26	5.43998	8.29999	-2.15257
104	Porto	134.5	4.28621	0.621657	0.0183967	0.244903	0.986748	2.96411	0.0219472	0.00585141	1.01009	0.823667	5.88373	54.9831	11.2376	10.8688	5.612	12.8993	5.45776	0.0663212	0.0344062	8	1.33225	3.03254	-3.01539
105	Porto	181.7	3.29323	0.53415	0.0170461	0.230824	0.987999	2.755	0.0244014	0.00471409	1.01148	0.814933	3.72887	56.3161	8.9616	14.3855	6.207	28.1282	57.9579	0.0561404	0.0644362	18	5.60077	6.35304	-2.32471
106	Porto	186.4	2.20027	0.375052	-0.00812593	0.167324	1.00259	2.02429	-0.0106102	0.0343536	1.05923	0.786467	1.15953	52.0213	4.50336	24.0767	6.214	6.35071	8.19425	0.0339985	0.0466718	29	7.53635	8.73223	-2.57923
107	Porto	171.3	2.81057	0.475145	0.00222557	0.180341	0.99852	2.18897	0.00451124	0.0142647	1.02397	0.776067	1.48613	50.2959	5.15575	19.6267	5.921	12.1501	24.5934	0.0323213	0.0465587	8	2.51248	2.68043	-3.86431
108	Strasbourg	95.3	4.50945	0.636987	0.0197106	0.222449	0.984104	2.62772	0.0333481	0.0155106	1.02354	0.819133	3.999	58.6667	10.3184	13.7556	8.37	4.78082	7.57279	0.0518192	0.0406977	11	2.53687	5.29892	-0.169594
109	Strasbourg	98.2	3.51819	0.557345	0.0255884	0.241043	0.981511	2.82782	0.0407565	0.0137125	1.02369	0.817533	3.31013	61.1842	10.8851	14.481	7.241	28.5074	18.1889	0.0329949	0.0301837	8	2.01944	4.52341	0.579001
110	Strasbourg	123.8	3.80761	0.583993	0.026987	0.239659	0.982099	2.84813	0.040452	0.0131622	1.02146	0.821933	4.035	59.2784	11.0379	13.1882	8.274	30.6751	9.21404	0.0486358	0.0473815	16	3.28466	6.7017	-0.424324
111	Strasbourg	126.6	3.52747	0.558252	0.0255206	0.225139	0.983604	2.70798	0.0259707	0.00793129	1.01552	0.7412	1.6816	58	10.2234	13.5077	8.453	24.0205	12.0557	0.0622665	0.0491368	4	1.52707	2.58901	0.283305
112	Strasbourg	133.3	3.80217	0.583522	0.0276037	0.245919	0.97814	2.89382	0.057024	0.0103116	1.01661	0.823533	4.16227	63.9752	10.8754	16.3291	8.328	7.7808	5.4061	0.0706033	0.0469613	11	3.59693	4.86299	-1.16893
113	Strasbourg	143	3.81041	0.584235	0.0240299	0.218198	0.982301	2.64429	0.0466721	0.00894017	1.01634	0.821067	4.70033	56.6372	9.34386	13.9784	8.304	29.2395	12.2723	0.0613497	0.0457516	5	1.35101	3.34707	0.961987
114	Strasbourg	117.1	3.88657	0.590715	0.0234453	0.217635	0.983205	2.6192	0.0498037	0.0131121	1.01998	0.796267	2.7462	59.3103	9.43045	15.4566	8.398	6.9895	5.6332	0.0475594	0.0315375	9	2.52087	4.05926	-1.43293
115	Strasbourg	106.7	4.38625	0.628684	0.0213491	0.216552	0.984317	2.62336	0.0430812	0.00810204	1.01365	0.821733	5.6312	54.2169	9.17887	12.9015	8.551	26.1387	15.5148	0.043043	0.0334728	7	3.45936	3.24983	-1.55401
116	Strasbourg	133.1	5.3115	0.683118	0.0235665	0.222141	0.983473	2.64894	0.040498	0.00808632	1.01296	0.692533	5.25827	61.8454	11.4255	14.1868	8.671	2.28167	5.25895	0.0547786	0.0209618	4	1.3599	2.36403	-0.35583
117	Strasbourg	138.4	5.50916	0.692741	0.0316529	0.249942	0.97756	2.97431	0.0423181	0.00902938	1.01551	0.820133	6.7932	63.2143	12.7296	13.4996	7.944	74.6803	47.6629	0.0424165	0.0322148	31	12.0827	10.4473	0.215938
118	Strasbourg	158.7	5.61073	0.697462	0.0217824	0.216964	0.984172	2.55697	0.0483346	0.011167	1.01711	0.834267	8.5302	61.3971	10.0408	15.8401	8.497	32.8557	7.39468	0.0436242	0.0210526	15	1.81016	6.17948	-0.957395
119	Strasbourg	177.8	5.96262	0.712752	0.0244021	0.208512	0.983973	2.4792	0.0499531	0.0126759	1.01661	0.8326	7.77693	62.5561	9.97723	16.7447	8.628	28.4504	15.6015	0.0454545	0.0281385	11	1.49397	5.78342	0.94112
120	Strasbourg	162.8	5.74483	0.703477	0.0252952	0.208779	0.983085	2.49432	0.0463341	0.0105024	1.01472	0.821733	5.95107	62.7507	10.1696	16.5652	8.227	73.4881	33.79	0.0711563	0.0574555	9	2.54646	5.12071	1.07493
121	Strasbourg	134.4	5.06474	0.670225	0.0249585	0.226625	0.983718	2.70298	0.0483793	0.00881414	1.01173	0.8196	5.72553	57.1429	9.70917	13.7327	8.216	38.4273	6.80369	0.0565371	0.0486891	5	2.24601	2.82629	-0.428545
122	Strasbourg	112	5.70786	0.701842	0.0198645	0.217859	0.983126	2.6223	0.0485588	0.00944534	1.0131	0.827	5.18313	56.9767	9.63177	13.7495	8.587	6.70219	6.14934	0.0625	0.0416667	10	2.81474	4.25298	-1.80042
123	Strasbourg	131.9	6.0865	0.717773	0.0272436	0.242335	0.979002	2.9186	0.0565433	0.010323	1.01187	0.823667	6.78833	59.0909	10.8059	13.3672	8.104	75.9227	5.40919	0.0799397	0.0393443	3	1.86258	1.78578	-0.473546
124	Strasbourg	74.5	4.02985	0.602374	0.0233028	0.231815	0.980838	2.83054	0.0351594	0.00898597	1.0152	0.799067	3.419	56.25	10.7255	11.9874	8.296	69.6385	9.55688	0.0934891	0.0552486	2	1.009	0.760468	-1.55523
125	Strasbourg	76	5.73013	0.702829	0.029025	0.242968	0.979036	2.90201	0.0445319	0.00988704	1.0153	0.835067	9.0354	59.3674	12.0674	12.1076	7.771	82.7877	158.286	0.103841	0.0444444	5	3.17428	3.12972	0.381645
126	Strasbourg	156.9	4.7632	0.65297	0.0237636	0.219733	0.98232	2.62315	0.0334644	0.0094044	1.0164	0.819533	4.74133	60.4712	10.9109	14.0208	7.949	61.9699	34.9083	0.0798226	0.039759	9	1.7039	4.14124	-1.23925
127	Strasbourg	137.3	4.16947	0.613113	0.0251333	0.212298	0.981963	2.51444	0.0472257	0.0141541	1.02254	0.831	5.50707	62.9526	9.75088	17.4266	7.867	81.612	30.7108	0.0838548	0.023224	19	3.56047	8.12371	0.927785
128	Strasbourg	178.7	4.50159	0.636469	0.0284251	0.236652	0.979026	2.84913	0.0521508	0.00847469	1.01352	0.841467	6.92367	58.5507	11.0712	12.7591	8.235	42.9093	39.7463	0.0488771	0.0472222	6	2.69644	3.21344	-0.601185
129	Strasbourg	234	5.22515	0.678723	0.0247912	0.229461	0.981441	2.74535	0.0433482	0.0112636	1.01729	0.8338	7.44833	60.7143	11.2018	13.7965	8.339	21.2735	17.0249	0.091954	0.045007	11	3.73758	4.58298	-1.81084
130	Strasbourg	237.9	6.00845	0.71463	0.0329942	0.264782	0.975517	3.24463	0.0411804	0.0106042	1.01676	0.8328	8.2528	60.4317	14.142	10.7996	7.807	39.4079	43.3957	0.110561	0.0575139	8	2.24448	4.07103	-0.511659
131	Strasbourg	174.4	4.53516	0.638673	0.0310226	0.245059	0.977293	2.97973	0.0432733	0.00868714	1.01575	0.8176	5.07733	60.9053	12.1505	12.8216	8.351	36.6564	37.8238	0.0442133	0.0353741	10	1.32737	4.65358	-0.869827
132	Strasbourg	227	5.04087	0.668922	0.0288413	0.241238	0.978766	2.9174	0.0421415	0.00888266	1.01538	0.822467	6.06707	60.0719	11.843	12.7038	8.09	52.3069	84.0341	0.0411523	0.0472103	11	1.82723	4.93226	-1.01014
133	Strasbourg	196.7	5.7787	0.704958	0.0306827	0.252736	0.977838	3.04652	0.0402266	0.0103704	1.01779	0.831667	7.4572	60.8856	12.876	12.0892	8.218	13.8754	12.5073	0.0919932	0.0525328	18	3.50257	7.72454	0.62264
134	Strasbourg	231.8	4.40155	0.629736	0.0239829	0.227137	0.981391	2.74916	0.045833	0.0101335	1.01465	0.832267	5.741	55.4878	10.0292	12.4295	8.197	12.1688	4.92332	0.101955	0.0622084	4	1.93002	2.37003	-0.338784
135	Strasbourg	254.7	4.96864	0.664915	0.0163255	0.210187	0.985536	2.48909	0.0598092	0.014775	1.01879	0.8406	6.60387	60.1504	9.21331	16.3832	8.535	7.67606	7.55727	0.115562	0.0574913	7	3.00292	4.22053	0.843051
136	Strasbourg	231	3.90898	0.592583	0.0224695	0.206281	0.985639	2.53472	0.0486446	0.0102892	1.01635	0.826333	3.7584	57.8947	9.04691	15.1986	8.172	5.00723	7.09002	0.0606469	0.035868	22	3.36555	7.8537	-1.19878
137	Strasbourg	282	4.94707	0.6637	0.0238988	0.232618	0.983507	2.78685	0.048612	0.0103938	1.01446	0.8258	6.04373	57.0652	10.2622	12.9515	8.273	14.0646	16.4798	0.0674764	0.0506512	15	5.11981	6.06317	-1.21333
138	Strasbourg	243.5	4.16247	0.612589	0.022255	0.211975	0.984929	2.54794	0.0559586	0.0110352	1.01583	0.8246	4.80353	58.6667	8.99919	15.772	8.1771	3.83215	4.73383	0.0957711	0.0508941	13	1.48108	5.93509	-0.185203
139	Strasbourg	102.8	4.63373	0.644996	0.0251779	0.223852	0.982229	2.72166	0.0303508	0.0087603	1.01787	0.818133	7.16627	56.4557	11.2007	11.5752	8.096	10.7252	14.7182	0.0750939	0.0595399	13	4.69161	5.10719	-2.03781
140	Strasbourg	99.4	4.8229	0.656528	0.0286396	0.247449	0.980175	3.03646	0.0304159	0.0099821	1.02062	0.822267	8.58187	57.8283	13.1652	10.4158	8.483	26.041	14.4525	0.0738786	0.0541311	8	2.15816	2.92097	-3.28438
141	Strasbourg	99.7	4.77714	0.653808	0.0251499	0.234617	0.983367	2.85714	0.0359203	0.011013	1.01997	0.819067	8.01387	57.8035	11.4845	11.9279	8.135	21.115	16.2034	0.0752533	0.0406886	11	2.3523	5.18009	-0.441997
142	Strasbourg	110.2	4.33951	0.625434	0.0260537	0.229936	0.984011	2.80468	0.0345151	0.00823362	1.01694	0.8246	8.22573	58.2126	11.4791	12.1357	8.144	12.1366	11.898	0.0712209	0.0547731	5	2.4864	3.13193	0.387539
143	Strasbourg	111.2	4.80867	0.655687	0.0264063	0.216605	0.984676	2.62445	0.0456791	0.0140327	1.02234	0.838667	8.89827	60.4222	10.5666	14.4481	8.344	28.0916	27.0656	0.0669056	0.0409731	5	3.77863	3.463	1.27151
144	Strasbourg	97.1	4.91835	0.662068	0.0268383	0.239172	0.979702	2.892	0.0316375	0.0110657	1.02105	0.827667	7.77727	57.0332	12.8242	10.3506	8.381	25.3453	9.87212	0.118996	0.0508055	8	2.85251	4.07117	-0.511333
145	Strasbourg	90.7	4.92536	0.662468	0.0260371	0.232291	0.981083	2.80498	0.0334041	0.00846389	1.01637	0.816467	7.034	54.1562	11.1827	10.5638	8.168	19.5024	13.9321	0.119253	0.0685155	14	1.86261	6.48501	0.361872
146	Strasbourg	92	5.09233	0.671719	0.0278314	0.24428	0.980192	2.97288	0.0250385	0.0107472	1.02126	0.828733	9.3848	54.5635	12.7745	9.40052	8.268	15.7644	11.3808	0.116713	0.0475687	7	3.52206	4.37648	1.22815
147	Strasbourg	106.5	5.88457	0.709495	0.0289293	0.245687	0.980095	2.96852	0.0290843	0.0108703	1.01952	0.826	9.40147	56.4482	12.9136	10.0369	8.331	18.2573	16.0327	0.138761	0.0532623	8	1.75782	3.56251	-1.73766
148	Strasbourg	105	2.7	0.459459	0.0310653	0.255749	0.978492	3.02076	0.0282939	0.00944781	1.02861	0.825733	4.50567	64.4509	12.3077	14.7307	8.378	14.1159	13.8576	0.122183	0.0513514	8	3.00579	3.97669	-0.739099
149	Strasbourg	107.1	5.26043	0.680533	0.0180443	0.21707	0.986029	2.54995	0.0292087	0.019002	1.02934	0.816867	6.4142	60.8911	10.5627	14.7402	8.248	25.5118	22.1057	0.109195	0.0516129	16	2.59748	6.8086	-0.191476
150	Strasbourg	90.9	6.31189	0.726473	0.0214732	0.222393	0.985161	2.6387	0.0337733	0.0156649	1.02431	0.8392	10.7747	58.1818	10.7077	12.9935	8.423	10.9829	20.3261	0.0898021	0.0451505	22	2.39742	8.48317	0.134884
